# Supplementary material for: Expression of Cholinergic Markers and Characterization of Splice Variants during Ontogenesis of Rat Dorsal Root Ganglia Neurons
Source: Int J Mol Sci. 2021 May 23;22(11):5499. doi: 10.3390/ijms22115499 (PMC8197147; doi:10.3390/ijms22115499)
Supplement: Supplementary file 1 [file ijms-22-05499-s001.zip]

Archive with 1 entries (1 files):
- ijms-1242772-supplementary.pdf
